# Supplementary material for: Daphnetin Alleviates Bleomycin-Induced Pulmonary Fibrosis through Inhibition of Epithelial-to-Mesenchymal Transition and IL-17A
Source: Cells. 2023 Dec 8;12(24):2795. doi: 10.3390/cells12242795 (PMC10742308; doi:10.3390/cells12242795)
Supplement: Supplementary file 1 [file cells-12-02795-s001.zip]

Archive with 1 entries (1 files):
- cells-2720063-supplementary.pdf
